# Supplementary material for: Mutational Landscape of the Proglucagon-Derived Peptides
Source: Front Endocrinol (Lausanne). 2021 Jun 17;12:698511. doi: 10.3389/fendo.2021.698511 (PMC8248487; doi:10.3389/fendo.2021.698511)
Supplement: Supplementary file 1 [file Presentation_1.zip]

Archive with 2 entries (2 files):
- SF1_interactive_variant_plot.html
- __MACOSX/._SF1_interactive_variant_plot.html
