# Supplementary material for: Mutational Landscape of the Proglucagon-Derived Peptides
Source: Front Endocrinol (Lausanne). 2021 Jun 17;12:698511. doi: 10.3389/fendo.2021.698511 (PMC8248487; doi:10.3389/fendo.2021.698511)
Supplement: Supplementary file 2 [file Table_1.xlsx]

## Sheet: VariantData
chr_pos_ref_alt (key)	Chromosome	Protein Position	Original AA	New AA	AA substitution	Data source(s)	CADD score (PHRED)	Total allele count	Affected peptides	primateAI score	R4S score	AF_UKBB	AF_gnomAD	AF_TopMed	logAF_UKBB	logAF_gnomAD	logAF_TopMed	Mean Allele Frequency (AF)	Number of sources
2_162149171_C_T	2	3	S	N	S/N	UKBB|gnomAD|TopMed	18.85	10	Signal Peptide||	0.451338	0.914	2e-05	4.026e-06	3.778e-06	-4.699	-5.395	-5.423	9.268e-06	3
2_162149169_T_A	2	4	I	F	I/F	UKBB|gnomAD|	19.32	7	Signal Peptide||	0.429719	1.182	5e-06	2.012e-05	0	-5.301	-4.696	0	8.37333e-06	2
2_162149169_T_C	2	4	I	V	I/V	UKBB|gnomAD|TopMed	12.37	28	Signal Peptide||	0.364691	1.182	5e-06	6.431e-05	3.022e-05	-5.301	-4.192	-4.52	3.31767e-05	3
2_162149162_A_G	2	6	F	S	F/S	||TopMed	21.2	2	Signal Peptide||	0.510753	0.563	0	0	7.556e-06	0	0	-5.122	2.51867e-06	1
2_162149157_C_G	2	8	A	P	A/P	||TopMed	24.4	1	Signal Peptide||	0.630592	-0.307	0	0	3.778e-06	0	0	-5.423	1.25933e-06	1
2_162149156_G_C	2	8	A	G	A/G	UKBB| |TopMed	24.5	3	Signal Peptide||	0.554888	-0.307	5e-06	0	3.778e-06	-5.301	0	-5.423	2.926e-06	2
2_162149146_A_C	2	11	F	L	F/L	|gnomAD|	14.18	1	Signal Peptide||	0.525125	0.688	0	4.019e-06	0	0	-5.396	0	1.33967e-06	1
2_162149133_G_C	2	16	Q	E	Q/E	UKBB|gnomAD|	24.6	6	Signal Peptide||	0.465501	-0.296	5e-06	1.607e-05	0	-5.301	-4.794	0	7.02333e-06	2
2_162149132_T_G	2	16	Q	P	Q/P	UKBB|gnomAD|	25.6	3	Signal Peptide||	0.469353	-0.296	2e-06	8.035e-06	0	-5.699	-5.095	0	3.345e-06	2
2_162149129_C_T	2	17	G	D	G/D	|gnomAD|TopMed	23.8	21	Signal Peptide||	0.548373	0.327	0	1.607e-05	6.423e-05	0	-4.794	-4.192	2.67667e-05	2
2_162149127_T_G	2	18	S	R	S/R	UKBB| |	25.7	1	Signal Peptide||	0.548854	-0.755	2e-06	0	0	-5.699	0	0	6.66667e-07	1
2_162149124_A_T	2	19	W	R	W/R	|gnomAD|	25.9	1	Signal Peptide||	0.636475	1.416	0	4.017e-06	0	0	-5.396	0	1.339e-06	1
2_162149122_C_G	2	19	W	C	W/C	|gnomAD|TopMed	23.3	2	Signal Peptide||	0.602684	1.416	0	4.017e-06	3.778e-06	0	-5.396	-5.423	2.59833e-06	2
2_162149117_C_A	2	21	R	L	R/L	||TopMed	9.373	2	GRPP|Glicentin|	0.227179	0.972	0	0	7.556e-06	0	0	-5.122	2.51867e-06	1
2_162149118_G_A	2	21	R	C	R/C	UKBB|gnomAD|TopMed	23.1	75	GRPP|Glicentin|	0.240218	0.972	0.000102	9.241e-05	4.156e-05	-3.991	-4.034	-4.381	7.86567e-05	3
2_162149117_C_T	2	21	R	H	R/H	UKBB|gnomAD|TopMed	8.337	16	GRPP|Glicentin|	0.219935	0.972	1.2e-05	3.211e-05	7.556e-06	-4.921	-4.493	-5.122	1.7222e-05	3
2_162149114_G_T	2	22	S	Y	S/Y	|gnomAD|	24.2	1	GRPP|Glicentin|	0.448624	0.045	0	4.017e-06	0	0	-5.396	0	1.339e-06	1
2_162149114_G_A	2	22	S	F	S/F	UKBB| |	24.7	1	GRPP|Glicentin|	0.429634	0.045	2e-06	0	0	-5.699	0	0	6.66667e-07	1
2_162149112_G_A	2	23	L	F	L/F	UKBB| |	24.6	5	GRPP|Glicentin|	0.439278	0.772	1.2e-05	0	0	-4.921	0	0	4e-06	1
2_162149106_C_T	2	25	D	N	D/N	UKBB| |	22.4	1	GRPP|Glicentin|	0.448154	1.571	2e-06	0	0	-5.699	0	0	6.66667e-07	1
2_162149102_G_A	2	26	T	I	T/I	UKBB| |	25.2	1	GRPP|Glicentin|	0.544138	0.464	2e-06	0	0	-5.699	0	0	6.66667e-07	1
2_162149099_T_C	2	27	E	G	E/G	UKBB| |	31	1	GRPP|Glicentin|	0.432251	0.317	2e-06	0	0	-5.699	0	0	6.66667e-07	1
2_162149098_C_G	2	27	E	D	E/D	UKBB| |	15.53	1	GRPP|Glicentin|	0.459827	0.317	2e-06	0	0	-5.699	0	0	6.66667e-07	1
2_162149094_T_C	2	29	K	E	K/E	||TopMed	22.9	1	GRPP|Glicentin|	0.422438	1.038	0	0	3.778e-06	0	0	-5.423	1.25933e-06	1
2_162147504_C_A	2	35	A	S	A/S	||TopMed	19.16	1	GRPP|Glicentin|	0.325861	0.326	0	0	3.778e-06	0	0	-5.423	1.25933e-06	1
2_162147501_A_G	2	36	S	P	S/P	||TopMed	16.86	1	GRPP|Glicentin|	0.319402	1.294	0	0	3.778e-06	0	0	-5.423	1.25933e-06	1
2_162147494_G_C	2	38	A	G	A/G	UKBB| |	21.1	1	GRPP|Glicentin|	0.310848	1.38	2e-06	0	0	-5.699	0	0	6.66667e-07	1
2_162147490_G_C	2	39	D	E	D/E	|gnomAD|	9.095	2	GRPP|Glicentin|	0.356259	0.605	0	8.036e-06	0	0	-5.095	0	2.67867e-06	1
2_162147490_G_T	2	39	D	E	D/E	|gnomAD|	8.981	1	GRPP|Glicentin|	0.356259	0.605	0	4.018e-06	0	0	-5.396	0	1.33933e-06	1
2_162147488_G_A	2	40	P	L	P/L	||TopMed	14.5	1	GRPP|Glicentin|	0.306607	3.103	0	0	3.778e-06	0	0	-5.423	1.25933e-06	1
2_162147486_G_C	2	41	L	V	L/V	|gnomAD|	10.56	2	GRPP|Glicentin|	0.325553	3.24	0	8.035e-06	0	0	-5.095	0	2.67833e-06	1
2_162147483_T_C	2	42	S	G	S/G	|gnomAD|TopMed	0.399	2	GRPP|Glicentin|	0.226599	3.218	0	4.017e-06	3.778e-06	0	-5.396	-5.423	2.59833e-06	2
2_162147483_T_A	2	42	S	C	S/C	UKBB| |TopMed	5.848	6	GRPP|Glicentin|	0.238298	3.218	1.2e-05	0	3.778e-06	-4.921	0	-5.423	5.25933e-06	2
2_162147479_T_C	2	43	D	G	D/G	|gnomAD|TopMed	20.2	5	GRPP|Glicentin|	0.374251	-0.029	0	1.07e-05	7.556e-06	0	-4.971	-5.122	6.08533e-06	2
2_162147480_C_T	2	43	D	N	D/N	UKBB| |	17.02	1	GRPP|Glicentin|	0.391087	-0.029	2e-06	0	0	-5.699	0	0	6.66667e-07	1
2_162147478_A_T	2	43	D	E	D/E	UKBB|gnomAD|TopMed	2.716	7	GRPP|Glicentin|	0.376953	-0.029	5e-06	8.033e-06	1.133e-05	-5.301	-5.095	-4.946	8.121e-06	3
2_162147473_T_A	2	45	D	V	D/V	|gnomAD|TopMed	17.84	2	GRPP|Glicentin|	0.332018	1.26	0	4.017e-06	3.778e-06	0	-5.396	-5.423	2.59833e-06	2
2_162147470_T_C	2	46	Q	R	Q/R	|gnomAD|TopMed	19.76	4	GRPP|Glicentin|	0.312112	0.912	0	1.205e-05	3.778e-06	0	-4.919	-5.423	5.276e-06	2
2_162147467_A_G	2	47	M	T	M/T	UKBB| |	20.5	1	GRPP|Glicentin|	0.495922	1.316	2e-06	0	0	-5.699	0	0	6.66667e-07	1
2_162147462_C_G	2	49	E	Q	E/Q	|gnomAD|TopMed	23.2	6	GRPP|Glicentin|	0.440567	-0.119	0	3.186e-05	1.889e-05	0	-4.497	-4.724	1.69167e-05	2
2_162147462_C_T	2	49	E	K	E/K	UKBB|gnomAD|TopMed	20.3	25	GRPP|Glicentin|	0.526207	-0.119	2e-06	5.707e-05	3.022e-05	-5.699	-4.244	-4.52	2.97633e-05	3
2_162147457_G_T	2	50	D	E	D/E	|gnomAD|	16.2	1	GRPP|Glicentin|	0.485819	0.922	0	3.185e-05	0	0	-4.497	0	1.06167e-05	1
2_162147453_G_A	2	52	R	C	R/C	UKBB| |TopMed	31	3	|Glicentin|	0.700907	-1.037	2e-06	0	7.556e-06	-5.699	0	-5.122	3.18533e-06	2
2_162147452_C_A	2	52	R	L	R/L	UKBB|gnomAD|	26.9	6	|Glicentin|	0.656649	-1.037	2e-06	2.008e-05	0	-5.699	-4.697	0	7.36e-06	2
2_162147452_C_T	2	52	R	H	R/H	UKBB|gnomAD|TopMed	27.2	15	|Glicentin|	0.660031	-1.037	1.5e-05	1.07e-05	2.267e-05	-4.824	-4.971	-4.645	1.61233e-05	3
2_162147444_G_T	2	55	Q	K	Q/K	UKBB| |	22.3	1	Glucagon|Glicentin|Oxyntomodulin	0.597343	-0.615	2e-06	0	0	-5.699	0	0	6.66667e-07	1
2_162147440_C_T	2	56	G	D	G/D	UKBB|gnomAD|TopMed	25.9	4	Glucagon|Glicentin|Oxyntomodulin	0.861784	-0.975	2e-06	8.033e-06	3.778e-06	-5.699	-5.095	-5.423	4.60367e-06	3
2_162147437_G_A	2	57	T	I	T/I	||TopMed	23.4	1	Glucagon|Glicentin|Oxyntomodulin	0.72388	-1.007	0	0	3.778e-06	0	0	-5.423	1.25933e-06	1
2_162147435_A_G	2	58	F	L	F/L	UKBB|gnomAD|TopMed	23.2	18	Glucagon|Glicentin|Oxyntomodulin	0.864098	-0.955	2e-05	3.213e-05	7.556e-06	-4.699	-4.493	-5.122	1.98953e-05	3
2_162147429_T_C	2	60	S	G	S/G	UKBB| |TopMed	26.8	9	Glucagon|Glicentin|Oxyntomodulin	0.631442	-0.907	2e-06	0	3.022e-05	-5.699	0	-4.52	1.074e-05	2
2_162147425_T_A	2	61	D	V	D/V	|gnomAD|	28.5	1	Glucagon|Glicentin|Oxyntomodulin	0.755736	-0.908	0	4.016e-06	0	0	-5.396	0	1.33867e-06	1
2_162147422_T_C	2	62	Y	C	Y/C	|gnomAD|TopMed	29.3	4	Glucagon|Glicentin|Oxyntomodulin	0.804429	-0.744	0	1.205e-05	3.778e-06	0	-4.919	-5.423	5.276e-06	2
2_162147422_T_A	2	62	Y	F	Y/F	UKBB| |	22.8	1	Glucagon|Glicentin|Oxyntomodulin	0.742099	-0.744	2e-06	0	0	-5.699	0	0	6.66667e-07	1
2_162147418_G_T	2	63	S	R	S/R	UKBB|gnomAD|TopMed	26.3	28	Glucagon|Glicentin|Oxyntomodulin	0.700582	-0.914	3e-05	1.427e-05	4.534e-05	-4.523	-4.846	-4.344	2.987e-05	3
2_162147415_C_G	2	64	K	N	K/N	|gnomAD|TopMed	24.9	7	Glucagon|Glicentin|Oxyntomodulin	0.710081	-0.877	0	8.033e-06	1.889e-05	0	-5.095	-4.724	8.97433e-06	2
2_162147413_T_C	2	65	Y	C	Y/C	UKBB| |	26.7	6	Glucagon|Glicentin|Oxyntomodulin	0.790101	-0.29	1.5e-05	0	0	-4.824	0	0	5e-06	1
2_162147411_G_C	2	66	L	V	L/V	||TopMed	24.5	3	Glucagon|Glicentin|Oxyntomodulin	0.65875	-0.89	0	0	1.133e-05	0	0	-4.946	3.77667e-06	1
2_162147407_T_G	2	67	D	A	D/A	|gnomAD|	29.1	1	Glucagon|Glicentin|Oxyntomodulin	0.543398	-0.732	0	4.016e-06	0	0	-5.396	0	1.33867e-06	1
2_162147405_A_G	2	68	S	P	S/P	UKBB| |	22	1	Glucagon|Glicentin|Oxyntomodulin	0.468474	-0.216	2e-06	0	0	-5.699	0	0	6.66667e-07	1
2_162147402_T_C	2	69	R	G	R/G	|gnomAD|	25.8	18	Glucagon|Glicentin|Oxyntomodulin	0.663974	-0.412	0	6.421e-05	0	0	-4.192	0	2.14033e-05	1
2_162147400_C_A	2	69	R	S	R/S	|gnomAD|	23	1	Glucagon|Glicentin|Oxyntomodulin	0.67698	-0.412	0	4.017e-06	0	0	-5.396	0	1.339e-06	1
2_162147400_C_G	2	69	R	S	R/S	||TopMed	23.6	1	Glucagon|Glicentin|Oxyntomodulin	0.67698	-0.412	0	0	3.778e-06	0	0	-5.423	1.25933e-06	1
2_162147401_C_T	2	69	R	K	R/K	||TopMed	21.2	1	Glucagon|Glicentin|Oxyntomodulin	0.721263	-0.412	0	0	3.778e-06	0	0	-5.423	1.25933e-06	1
2_162147401_C_G	2	69	R	T	R/T	||TopMed	24.6	1	Glucagon|Glicentin|Oxyntomodulin	0.712188	-0.412	0	0	3.778e-06	0	0	-5.423	1.25933e-06	1
2_162147399_G_T	2	70	R	S	R/S	|gnomAD|TopMed	23.9	3	Glucagon|Glicentin|Oxyntomodulin	0.615687	-0.671	0	7.135e-06	3.778e-06	0	-5.147	-5.423	3.63767e-06	2
2_162147398_C_G	2	70	R	P	R/P	||TopMed	24.2	1	Glucagon|Glicentin|Oxyntomodulin	0.649124	-0.671	0	0	3.778e-06	0	0	-5.423	1.25933e-06	1
2_162147398_C_T	2	70	R	H	R/H	UKBB|gnomAD|TopMed	22.3	37	Glucagon|Glicentin|Oxyntomodulin	0.626415	-0.671	3.5e-05	5.625e-05	3.4e-05	-4.456	-4.25	-4.468	4.175e-05	3
2_162147399_G_A	2	70	R	C	R/C	UKBB|gnomAD|TopMed	23.1	18	Glucagon|Glicentin|Oxyntomodulin	0.69022	-0.671	2e-06	4.995e-05	1.133e-05	-5.699	-4.301	-4.946	2.10933e-05	3
2_162147396_C_T	2	71	A	T	A/T	UKBB| |	25.2	1	Glucagon|Glicentin|Oxyntomodulin	0.68643	-0.825	2e-06	0	0	-5.699	0	0	6.66667e-07	1
2_162147393_G_C	2	72	Q	E	Q/E	|gnomAD|TopMed	21.5	6	Glucagon|Glicentin|Oxyntomodulin	0.598381	-0.579	0	8.036e-06	1.511e-05	0	-5.095	-4.821	7.71533e-06	2
2_162147392_T_C	2	72	Q	R	Q/R	UKBB|gnomAD|TopMed	22	16	Glucagon|Glicentin|Oxyntomodulin	0.639952	-0.579	3.2e-05	8.036e-06	3.778e-06	-4.495	-5.095	-5.423	1.46047e-05	3
2_162147389_T_C	2	73	D	G	D/G	|gnomAD|	29	1	Glucagon|Glicentin|Oxyntomodulin	0.747137	-0.692	0	4.018e-06	0	0	-5.396	0	1.33933e-06	1
2_162147386_A_T	2	74	F	Y	F/Y	||TopMed	27.5	1	Glucagon|Glicentin|Oxyntomodulin	0.830959	-0.964	0	0	3.778e-06	0	0	-5.423	1.25933e-06	1
2_162147384_C_G	2	75	V	L	V/L	UKBB| |	18.11	1	Glucagon|Glicentin|Oxyntomodulin	0.804988	-0.823	2e-06	0	0	-5.699	0	0	6.66667e-07	1
2_162147384_C_T	2	75	V	M	V/M	UKBB|gnomAD|TopMed	22.7	5	Glucagon|Glicentin|Oxyntomodulin	0.823227	-0.823	2e-06	1.206e-05	3.778e-06	-5.699	-4.919	-5.423	5.946e-06	3
2_162147377_C_A	2	77	W	L	W/L	|gnomAD|	28.2	1	Glucagon|Glicentin|Oxyntomodulin	0.826306	-0.8	0	4.02e-06	0	0	-5.396	0	1.34e-06	1
2_162147371_A_T	2	79	M	K	M/K	||TopMed	20.9	1	Glucagon|Glicentin|Oxyntomodulin	0.550003	-0.793	0	0	3.778e-06	0	0	-5.423	1.25933e-06	1
2_162147371_A_G	2	79	M	T	M/T	UKBB|gnomAD|TopMed	21.5	15	Glucagon|Glicentin|Oxyntomodulin	0.583791	-0.793	2.7e-05	4.02e-06	1.133e-05	-4.569	-5.396	-4.946	1.41167e-05	3
2_162147370_C_T	2	79	M	I	M/I	UKBB|gnomAD|TopMed	25	6	Glucagon|Glicentin|Oxyntomodulin	0.499539	-0.793	7e-06	8.043e-06	3.778e-06	-5.155	-5.095	-5.423	6.27367e-06	3
2_162147369_T_A	2	80	N	Y	N/Y	|gnomAD|	27.7	1	Glucagon|Glicentin|Oxyntomodulin	0.444939	-0.364	0	4.021e-06	0	0	-5.396	0	1.34033e-06	1
2_162147363_T_C	2	82	K	E	K/E	|gnomAD|	24.5	2	|Glicentin|Oxyntomodulin	0.675569	-0.934	0	8.047e-06	0	0	-5.094	0	2.68233e-06	1
2_162147362_T_C	2	82	K	R	K/R	|gnomAD|TopMed	22.9	2	|Glicentin|Oxyntomodulin	0.614677	-0.934	0	4.023e-06	3.778e-06	0	-5.395	-5.423	2.60033e-06	2
2_162147361_C_G	2	82	K	N	K/N	UKBB| |	23.5	1	|Glicentin|Oxyntomodulin	0.694528	-0.934	2e-06	0	0	-5.699	0	0	6.66667e-07	1
2_162147359_C_T	2	83	R	K	R/K	UKBB| |	22.2	1	|Glicentin|Oxyntomodulin	0.670021	-0.906	2e-06	0	0	-5.699	0	0	6.66667e-07	1
2_162147354_T_C	2	85	R	G	R/G	|gnomAD|	19.29	1	IP-1|Glicentin|Oxyntomodulin	0.305018	-0.391	0	4.028e-06	0	0	-5.395	0	1.34267e-06	1
2_162147353_C_T	2	85	R	K	R/K	UKBB| |	24	1	IP-1|Glicentin|Oxyntomodulin	0.31599	-0.391	2e-06	0	0	-5.699	0	0	6.66667e-07	1
2_162145673_T_C	2	87	N	D	N/D	UKBB|gnomAD|TopMed	19.63	51	IP-1|Glicentin|Oxyntomodulin	0.602121	0.615	6.7e-05	4.07e-05	5.289e-05	-4.174	-4.39	-4.277	5.353e-05	3
2_162145669_A_G	2	88	I	T	I/T	|gnomAD|	23.8	1	IP-1|Glicentin|Oxyntomodulin	0.694385	0.239	0	4.062e-06	0	0	-5.391	0	1.354e-06	1
2_162145667_C_T	2	89	A	T	A/T	UKBB| |	22.4	1	IP-1|Glicentin|Oxyntomodulin	0.610879	-0.029	2e-06	0	0	-5.699	0	0	6.66667e-07	1
2_162145662_T_G	2	90	K	N	K/N	||TopMed	25.9	1	|MPGF|	0.708107	0.694	0	0	3.778e-06	0	0	-5.423	1.25933e-06	1
2_162145662_T_A	2	90	K	N	K/N	UKBB| |	26.1	1	|MPGF|	0.708107	0.694	2e-06	0	0	-5.699	0	0	6.66667e-07	1
2_162145663_T_C	2	90	K	R	K/R	UKBB|gnomAD|TopMed	22.5	15	|MPGF|	0.628147	0.694	2e-06	1.627e-05	3.778e-05	-5.699	-4.789	-4.423	1.86833e-05	3
2_162145661_G_A	2	91	R	C	R/C	|gnomAD|TopMed	32	6	|MPGF|	0.77301	-0.525	0	7.219e-06	1.511e-05	0	-5.142	-4.821	7.443e-06	2
2_162145660_C_T	2	91	R	H	R/H	UKBB|gnomAD|TopMed	22.9	274	|MPGF|	0.732491	-0.525	0.000224	0.0003472	0.0003325	-3.65	-3.459	-3.478	0.000301233	3
2_162145655_C_T	2	93	D	N	D/N	UKBB| |TopMed	19.88	2	GLP-1|MPGF|	0.511926	1.21	2e-06	0	3.778e-06	-5.699	0	-5.423	1.926e-06	2
2_162145652_C_T	2	94	E	K	E/K	|gnomAD|TopMed	22.3	26	GLP-1|MPGF|	0.706608	0.778	0	6.915e-05	3.4e-05	0	-4.16	-4.468	3.43833e-05	2
2_162145651_T_G	2	94	E	A	E/A	UKBB| |	23	1	GLP-1|MPGF|	0.618692	0.778	2e-06	0	0	-5.699	0	0	6.66667e-07	1
2_162145649_A_G	2	95	F	L	F/L	|gnomAD|	22.8	1	GLP-1|MPGF|	0.755548	2.209	0	4.051e-06	0	0	-5.392	0	1.35033e-06	1
2_162145634_C_G	2	100	E	Q	E/Q	|gnomAD|	25.9	1	GLP-1|MPGF|	0.716848	-0.182	0	4.049e-06	0	0	-5.393	0	1.34967e-06	1
2_162145627_G_T	2	102	T	N	T/N	UKBB| |	25.8	1	GLP-1|MPGF|	0.738611	-0.904	2e-06	0	0	-5.699	0	0	6.66667e-07	1
2_162145627_G_A	2	102	T	I	T/I	UKBB|gnomAD|	26.6	2	GLP-1|MPGF|	0.776474	-0.904	2e-06	4.049e-06	0	-5.699	-5.393	0	2.01633e-06	2
2_162145618_C_G	2	105	S	T	S/T	UKBB| |	25	2	GLP-1|MPGF|	0.798557	-0.97	5e-06	0	0	-5.301	0	0	1.66667e-06	1
2_162145615_T_G	2	106	D	A	D/A	||TopMed	28.7	1	GLP-1|MPGF|	0.783706	-1.034	0	0	3.778e-06	0	0	-5.423	1.25933e-06	1
2_162145610_T_G	2	108	S	R	S/R	|gnomAD|TopMed	27.5	2	GLP-1|MPGF|	0.715726	-0.871	0	4.037e-06	3.778e-06	0	-5.394	-5.423	2.605e-06	2
2_162145594_C_A	2	113	G	V	G/V	|gnomAD|	24.7	1	GLP-1|MPGF|	0.635118	-0.307	0	4.031e-06	0	0	-5.395	0	1.34367e-06	1
2_162145591_T_G	2	114	Q	P	Q/P	|gnomAD|	26.9	1	GLP-1|MPGF|	0.61714	-0.189	0	4.036e-06	0	0	-5.394	0	1.34533e-06	1
2_162145588_G_C	2	115	A	G	A/G	UKBB| |	28.9	1	GLP-1|MPGF|	0.67677	-0.991	2e-06	0	0	-5.699	0	0	6.66667e-07	1
2_162145581_C_G	2	117	K	N	K/N	|gnomAD|TopMed	24.6	8	GLP-1|MPGF|	0.741372	-0.619	0	3.185e-05	2.645e-05	0	-4.497	-4.578	1.94333e-05	2
2_162145577_A_G	2	119	F	L	F/L	UKBB|gnomAD|TopMed	28.6	3	GLP-1|MPGF|	0.849382	-0.959	2e-06	4.044e-06	3.778e-06	-5.699	-5.393	-5.423	3.274e-06	3
2_162145573_A_T	2	120	I	N	I/N	|gnomAD|	27.8	3	GLP-1|MPGF|	0.735131	-0.868	0	1.214e-05	0	0	-4.916	0	4.04667e-06	1
2_162145573_A_C	2	120	I	S	I/S	UKBB| |	28.4	1	GLP-1|MPGF|	0.67908	-0.868	2e-06	0	0	-5.699	0	0	6.66667e-07	1
2_162145570_G_A	2	121	A	V	A/V	||TopMed	26.7	1	GLP-1|MPGF|	0.648206	-0.334	0	0	3.778e-06	0	0	-5.423	1.25933e-06	1
2_162145571_C_A	2	121	A	S	A/S	UKBB| |	23	2	GLP-1|MPGF|	0.595071	-0.334	5e-06	0	0	-5.301	0	0	1.66667e-06	1
2_162145566_C_A	2	122	W	C	W/C	||TopMed	26.8	1	GLP-1|MPGF|	0.803434	0.464	0	0	3.778e-06	0	0	-5.423	1.25933e-06	1
2_162145562_C_A	2	124	V	L	V/L	|gnomAD|	21	1	GLP-1|MPGF|	0.40778	-0.358	0	4.068e-06	0	0	-5.391	0	1.356e-06	1
2_162145556_C_A	2	126	G	C	G/C	|gnomAD|	25.3	2	GLP-1|MPGF|	0.711155	-0.642	0	8.152e-06	0	0	-5.089	0	2.71733e-06	1
2_162145556_C_T	2	126	G	S	G/S	|gnomAD|	24.7	1	GLP-1|MPGF|	0.659546	-0.642	0	4.076e-06	0	0	-5.39	0	1.35867e-06	1
2_162145552_C_A	2	127	R	L	R/L	||TopMed	20.7	1	GLP-1|MPGF|	0.576421	0.02	0	0	3.778e-06	0	0	-5.423	1.25933e-06	1
2_162145552_C_T	2	127	R	Q	R/Q	UKBB|gnomAD|TopMed	21.5	6	GLP-1|MPGF|	0.492183	0.02	5e-06	4.094e-06	1.133e-05	-5.301	-5.388	-4.946	6.808e-06	3
2_162145549_C_T	2	128	G	E	G/E	|gnomAD|	19.2	1	GLP-1|MPGF|	0.613606	0.249	0	4.091e-06	0	0	-5.388	0	1.36367e-06	1
2_162145546_C_T	2	129	R	K	R/K	|gnomAD|	22	1	|MPGF|	0.67019	-0.475	0	4.12e-06	0	0	-5.385	0	1.37333e-06	1
2_162145546_C_A	2	129	R	M	R/M	|gnomAD|	25.6	1	|MPGF|	0.639488	-0.475	0	4.12e-06	0	0	-5.385	0	1.37333e-06	1
2_162145543_C_T	2	130	R	Q	R/Q	UKBB|gnomAD|TopMed	21.9	30	|MPGF|	0.462631	-0.901	6.5e-05	8.243e-06	7.556e-06	-4.187	-5.084	-5.122	2.6933e-05	3
2_162145544_G_C	2	130	R	G	R/G	UKBB|gnomAD|TopMed	24.7	11	|MPGF|	0.516315	-0.901	1.2e-05	1.239e-05	1.133e-05	-4.921	-4.907	-4.946	1.19067e-05	3
2_162145540_T_A	2	131	D	V	D/V	||TopMed	23.6	1	IP-2|MPGF|	0.454163	0.57	0	0	3.778e-06	0	0	-5.423	1.25933e-06	1
2_162145541_C_T	2	131	D	N	D/N	UKBB|gnomAD|TopMed	22.6	8	IP-2|MPGF|	0.501664	0.57	5e-06	1.651e-05	7.556e-06	-5.301	-4.782	-5.122	9.68867e-06	3
2_162144167_G_T	2	132	F	L	F/L	|gnomAD|	11.32	1	IP-2|MPGF|	0.647341	-0.372	0	4.044e-06	0	0	-5.393	0	1.348e-06	1
2_162144165_G_A	2	133	P	L	P/L	|gnomAD|	19.4	1	IP-2|MPGF|	0.526546	0.47	0	4.043e-06	0	0	-5.393	0	1.34767e-06	1
2_162144166_G_T	2	133	P	T	P/T	|gnomAD|	17.8	1	IP-2|MPGF|	0.480797	0.47	0	4.041e-06	0	0	-5.393	0	1.347e-06	1
2_162144162_T_C	2	134	E	G	E/G	|gnomAD|TopMed	23.8	3	IP-2|MPGF|	0.515674	0.687	0	7.169e-06	3.778e-06	0	-5.145	-5.423	3.649e-06	2
2_162144160_C_T	2	135	E	K	E/K	UKBB|gnomAD|TopMed	19.59	11	IP-2|MPGF|	0.552214	2.425	2e-06	3.634e-05	3.778e-06	-5.699	-4.44	-5.423	1.40393e-05	3
2_162144157_C_T	2	136	V	I	V/I	UKBB|gnomAD|	16.01	3	IP-2|MPGF|	0.467472	1.117	2e-06	8.065e-06	0	-5.699	-5.093	0	3.355e-06	2
2_162144154_C_T	2	137	A	T	A/T	UKBB|gnomAD|TopMed	0.826	282	IP-2|MPGF|	0.323175	3.26	8.2e-05	0.0002362	0.0006914	-4.086	-3.627	-3.16	0.000336533	3
2_162144153_G_A	2	137	A	V	A/V	UKBB|gnomAD|TopMed	15.52	9	IP-2|MPGF|	0.33963	3.26	1e-05	4.031e-06	1.511e-05	-5.0	-5.395	-4.821	9.71367e-06	3
2_162144154_C_A	2	137	A	S	A/S	UKBB|gnomAD|TopMed	0.166	3	IP-2|MPGF|	0.31486	3.26	2e-06	4.032e-06	3.778e-06	-5.699	-5.394	-5.423	3.27e-06	3
2_162144151_T_C	2	138	I	V	I/V	UKBB| |TopMed	13.09	3	IP-2|MPGF|	0.43115	1.439	2e-06	0	7.556e-06	-5.699	0	-5.122	3.18533e-06	2
2_162144147_A_G	2	139	V	A	V/A	|gnomAD|TopMed	13.07	2	IP-2|MPGF|	0.480381	1.684	0	3.184e-05	3.778e-06	0	-4.497	-5.423	1.18727e-05	2
2_162144148_C_T	2	139	V	I	V/I	UKBB|gnomAD|	14.51	12	IP-2|MPGF|	0.389386	1.684	2e-06	4.433e-05	0	-5.699	-4.353	0	1.54433e-05	2
2_162144148_C_A	2	139	V	F	V/F	UKBB|gnomAD|	17.09	3	IP-2|MPGF|	0.459382	1.684	2e-06	8.059e-06	0	-5.699	-5.094	0	3.353e-06	2
2_162144145_C_T	2	140	E	K	E/K	UKBB| |	24.8	1	IP-2|MPGF|	0.686135	0.185	2e-06	0	0	-5.699	0	0	6.66667e-07	1
2_162144144_T_C	2	140	E	G	E/G	UKBB| |	25.3	1	IP-2|MPGF|	0.582136	0.185	2e-06	0	0	-5.699	0	0	6.66667e-07	1
2_162144142_C_T	2	141	E	K	E/K	|gnomAD|	22.8	1	IP-2|MPGF|	0.608718	0.067	0	4.027e-06	0	0	-5.395	0	1.34233e-06	1
2_162144133_G_A	2	144	R	C	R/C	|gnomAD|	28.7	1	IP-2|MPGF|	0.73212	-0.759	0	4.026e-06	0	0	-5.395	0	1.342e-06	1
2_162144133_G_T	2	144	R	S	R/S	UKBB| |	26.1	1	IP-2|MPGF|	0.661436	-0.759	2e-06	0	0	-5.699	0	0	6.66667e-07	1
2_162144132_C_T	2	144	R	H	R/H	UKBB|gnomAD|TopMed	27.4	11	IP-2|MPGF|	0.675427	-0.759	1e-05	4.026e-06	2.267e-05	-5.0	-5.395	-4.645	1.2232e-05	3
2_162144126_T_A	2	146	H	L	H/L	|gnomAD|	27.2	1	GLP-2|MPGF|	0.695535	-1.023	0	3.184e-05	0	0	-4.497	0	1.06133e-05	1
2_162144125_A_T	2	146	H	Q	H/Q	|gnomAD|TopMed	16.33	2	GLP-2|MPGF|	0.702261	-1.023	0	4.025e-06	3.778e-06	0	-5.395	-5.423	2.601e-06	2
2_162144127_G_A	2	146	H	Y	H/Y	||TopMed	26.4	1	GLP-2|MPGF|	0.724825	-1.023	0	0	3.778e-06	0	0	-5.423	1.25933e-06	1
2_162144119_A_C	2	148	D	E	D/E	||TopMed	18.66	1	GLP-2|MPGF|	0.708299	-1.088	0	0	3.778e-06	0	0	-5.423	1.25933e-06	1
2_162144118_C_G	2	149	G	R	G/R	|gnomAD|TopMed	27.1	2	GLP-2|MPGF|	0.791622	-1.05	0	4.024e-06	3.778e-06	0	-5.395	-5.423	2.60067e-06	2
2_162144117_C_G	2	149	G	A	G/A	UKBB| |	25.4	4	GLP-2|MPGF|	0.729793	-1.05	1e-05	0	0	-5.0	0	0	3.33333e-06	1
2_162144100_T_C	2	155	M	V	M/V	UKBB|gnomAD|	20.3	5	GLP-2|MPGF|	0.560515	-0.479	7e-06	8.045e-06	0	-5.155	-5.094	0	5.015e-06	2
2_162144096_T_C	2	156	N	S	N/S	|gnomAD|	20.3	2	GLP-2|MPGF|	0.590309	-0.574	0	8.044e-06	0	0	-5.095	0	2.68133e-06	1
2_162144096_T_A	2	156	N	I	N/I	|gnomAD|	23.7	1	GLP-2|MPGF|	0.63082	-0.574	0	4.022e-06	0	0	-5.396	0	1.34067e-06	1
2_162144095_G_T	2	156	N	K	N/K	|gnomAD|	23.8	1	GLP-2|MPGF|	0.688614	-0.574	0	4.022e-06	0	0	-5.396	0	1.34067e-06	1
2_162144093_G_T	2	157	T	N	T/N	UKBB| |TopMed	19.24	2	GLP-2|MPGF|	0.467137	-0.388	2e-06	0	3.778e-06	-5.699	0	-5.423	1.926e-06	2
2_162144091_T_G	2	158	I	L	I/L	||TopMed	8.135	4	GLP-2|MPGF|	0.339507	0.458	0	0	1.511e-05	0	0	-4.821	5.03667e-06	1
2_162144091_T_C	2	158	I	V	I/V	UKBB|gnomAD|TopMed	0.068	1944	GLP-2|MPGF|	0.313249	0.458	0.002118	0.002732	0.001243	-2.674	-2.564	-2.906	0.002031	3
2_162144088_G_C	2	159	L	V	L/V	|gnomAD|	25.2	1	GLP-2|MPGF|	0.602449	-1.053	0	4.022e-06	0	0	-5.396	0	1.34067e-06	1
2_162144080_A_T	2	161	N	K	N/K	|gnomAD|	15.2	2	GLP-2|MPGF|	0.350517	0.714	0	8.043e-06	0	0	-5.095	0	2.681e-06	1
2_162144073_C_A	2	164	A	S	A/S	UKBB|gnomAD|	13.45	4	GLP-2|MPGF|	0.322986	-0.624	5e-06	8.044e-06	0	-5.301	-5.095	0	4.348e-06	2
2_162144073_C_T	2	164	A	T	A/T	UKBB|gnomAD|TopMed	9.495	736	GLP-2|MPGF|	0.340952	-0.624	0.000546	0.001053	0.0008387	-3.263	-2.977	-3.076	0.000812567	3
2_162144070_T_C	2	165	R	G	R/G	|gnomAD|TopMed	21.3	4	GLP-2|MPGF|	0.30649	-0.358	0	7.141e-06	7.556e-06	0	-5.146	-5.122	4.899e-06	2
2_162144066_T_A	2	166	D	V	D/V	||TopMed	27.1	1	GLP-2|MPGF|	0.453157	-0.742	0	0	3.778e-06	0	0	-5.423	1.25933e-06	1
2_162144067_C_T	2	166	D	N	D/N	UKBB|gnomAD|	25.6	2	GLP-2|MPGF|	0.49678	-0.742	2e-06	4.022e-06	0	-5.699	-5.396	0	2.00733e-06	2
2_162144066_T_G	2	166	D	A	D/A	UKBB|gnomAD|TopMed	24.4	9	GLP-2|MPGF|	0.469149	-0.742	2e-06	1.207e-05	1.889e-05	-5.699	-4.918	-4.724	1.09867e-05	3
2_162144058_T_G	2	169	N	H	N/H	|gnomAD|TopMed	23.9	2	GLP-2|MPGF|	0.447584	-0.329	0	3.185e-05	3.778e-06	0	-4.497	-5.423	1.1876e-05	2
2_162144057_T_C	2	169	N	S	N/S	UKBB| |	23	1	GLP-2|MPGF|	0.406297	-0.329	2e-06	0	0	-5.699	0	0	6.66667e-07	1
2_162144055_A_C	2	170	W	G	W/G	||TopMed	31	1	GLP-2|MPGF|	0.647612	-0.961	0	0	3.778e-06	0	0	-5.423	1.25933e-06	1
2_162144049_T_C	2	172	I	V	I/V	|gnomAD|	21.2	4	GLP-2|MPGF|	0.268851	-0.517	0	1.609e-05	0	0	-4.793	0	5.36333e-06	1
2_162144049_T_G	2	172	I	L	I/L	|gnomAD|	14.07	2	GLP-2|MPGF|	0.296305	-0.517	0	8.044e-06	0	0	-5.095	0	2.68133e-06	1
2_162144048_A_C	2	172	I	S	I/S	|gnomAD|	24.7	1	GLP-2|MPGF|	0.318825	-0.517	0	4.022e-06	0	0	-5.396	0	1.34067e-06	1
2_162144045_T_C	2	173	Q	R	Q/R	|gnomAD|TopMed	22.4	6	GLP-2|MPGF|	0.449225	-0.391	0	1.072e-05	1.133e-05	0	-4.97	-4.946	7.35e-06	2
2_162144046_G_T	2	173	Q	K	Q/K	UKBB|gnomAD|TopMed	22	79	GLP-2|MPGF|	0.45879	-0.391	0.000145	4.023e-05	4.156e-05	-3.839	-4.395	-4.381	7.55967e-05	3
2_162144042_G_C	2	174	T	S	T/S	||TopMed	14.3	1	GLP-2|MPGF|	0.47456	-0.519	0	0	3.778e-06	0	0	-5.423	1.25933e-06	1
2_162144042_G_T	2	174	T	N	T/N	||TopMed	14.21	1	GLP-2|MPGF|	0.528434	-0.519	0	0	3.778e-06	0	0	-5.423	1.25933e-06	1
2_162144043_T_C	2	174	T	A	T/A	UKBB|gnomAD|TopMed	22.1	67	GLP-2|MPGF|	0.462625	-0.519	2e-06	2.858e-05	0.0002191	-5.699	-4.544	-3.659	8.32267e-05	3
2_162144040_T_C	2	175	K	E	K/E	|gnomAD|	24.1	1	GLP-2|MPGF|	0.559899	-0.896	0	4.024e-06	0	0	-5.395	0	1.34133e-06	1
2_162144040_T_G	2	175	K	Q	K/Q	|gnomAD|TopMed	24.4	3	GLP-2|MPGF|	0.524169	-0.896	0	4.024e-06	7.556e-06	0	-5.395	-5.122	3.86e-06	2
2_162144034_T_C	2	177	T	A	T/A	UKBB|gnomAD|TopMed	23	7	GLP-2|MPGF|	0.461193	-0.554	5e-06	8.05e-06	1.133e-05	-5.301	-5.094	-4.946	8.12667e-06	3
2_162144029_G_C	2	178	D	E	D/E	UKBB| |	18.59	1	GLP-2|MPGF|	0.401482	0.437	2e-06	0	0	-5.699	0	0	6.66667e-07	1
2_162144027_C_A	2	179	R	M	R/M	|gnomAD|	35	1	||	0.422818	0.724	0	4.027e-06	0	0	-5.395	0	1.34233e-06	1
2_162143908_T_G	2	180	K	N	K/N	||TopMed	5.47	1	||	0.444639	1.003	0	0	3.778e-06	0	0	-5.423	1.25933e-06	1
2_162143369_T_C	2	180	K	E	K/E	UKBB| |	23.8	2	||	0.561928	1.003	5e-06	0	0	-5.301	0	0	1.66667e-06	1
