# Supplementary material for: Mutational Landscape of the Proglucagon-Derived Peptides
Source: Front Endocrinol (Lausanne). 2021 Jun 17;12:698511. doi: 10.3389/fendo.2021.698511 (PMC8248487; doi:10.3389/fendo.2021.698511)
Supplement: Supplementary file 3 [file Table_2.xlsx]

## Sheet: missense_counts
Peptide	Total missense counts	Total missense counts relative to peptide length	Unique positions with missense counts	Unique position counts to peptide length	Peptide Length
GLP-1	26	0.839	20	0.65	31
GLP-2	36	1.09	20	0.61	33
GRPP	29	1.03	20	0.67	30
Glucagon 3	35	1.2	23	0.79	29
IP-1	5	0.83	4	0.67	6
IP-2	21	1.4	12	0.8	15
Outside	19	0.95	9	0.45	20
Signal Peptide	13	0.65	9	0.45	20

## Sheet: deleteriousness_metrics
Score	Mean	SD
CADD	21.6	6.21
primateAI	0.56	0.16
R4S	-0.007	1.01

## Sheet: pearson_coefficients
Comparison	r	p
CADD/AF	-0.2455	0.000782295
primateAI/AF	-0.156326	0.0340815
R4S/AF	0.0663806	0.370636
CADD/primateAI	0.649003	2.21651e-23
CADD/R4S	-0.584548	0.299828
primateAI/R4S	-0.55491	2.99149e-16

## Sheet: median_AF_per_cohort
Number of cohorts (UKBB, gnomAD, TOPMed)	Median Allele Frequency (AF)
3	3.21114e-05
2	8.05189e-06
1	4.0159e-06

## Sheet: carrier_counts
UKBB missense variant heterozygotes (carriers):	1550
UKBB homozygous for non-reference alleles:	1
