# Supplementary material for: Mutational Landscape of the Proglucagon-Derived Peptides
Source: Front Endocrinol (Lausanne). 2021 Jun 17;12:698511. doi: 10.3389/fendo.2021.698511 (PMC8248487; doi:10.3389/fendo.2021.698511)
Supplement: Supplementary file 4 [file Table_3.xlsx]

## Sheet: GLP-1_6X18
Pdb	mutant_list	pos	SD	total energy	Backbone Hbond	Sidechain Hbond	Van der Waals	Electrostatics	Solvation Polar	Solvation Hydrophobic	Van der Waals clashes	entropy sidechain	entropy mainchain	sloop_entropy	mloop_entropy	cis_bond	torsional clash	backbone clash	helix dipole	water bridge	disulfide	electrostatic kon	partial covalent bonds	energy Ionisation
6X18_Repair_1	HP7A;	7	0.0125677	2.90324	0.6334	1.93314	2.11326	0.103789	-2.76934	2.41519	-0.160138	-1.11703	-5.87024e-05	0	0	0	-0.0863689	-0.466355	1.7728e-13	0	0	1.66089e-14	0	-0.162608
6X18_Repair_2	AP8A;	8	4.16783e-13	6.36646e-13	0	0	0	2.84217e-15	1.81899e-13	4.09273e-13	0	0	0	0	0	0	0	0	0	0	0	0	0	0
6X18_Repair_3	EP9A;	9	0.219361	2.28269	0.789414	1.32876	1.46804	2.047	-3.62503	1.48827	-0.744549	-1.21038	-0.114	0	0	0	-0.0641111	-0.344993	0.866245	0	0	0.0530306	0	1.27898e-14
6X18_Repair_4	GP10A;	10	0.112192	3.14349	-0.103974	-1.30504e-08	-0.561526	-0.00478921	0.559297	-0.929967	4.66432	0.0333873	-0.543239	0	0	0	0.0299876	0.110002	-3.79299e-09	0	0	7.6571e-10	0	2.55795e-14
6X18_Repair_5	TP11A;	11	0.282062	-1.19041	0.0502605	1.03027	0.722101	0.178765	-1.23302	0.653032	-1.36198	-0.632343	-0.219979	0	0	0	-0.239583	-0.0170478	-0.0592545	0	0	-0.0786703	0	1.59872e-14
6X18_Repair_6	FP12A;	12	0.0519112	4.26117	0.226153	0.0181376	2.40521	0.0110392	-1.07424	4.11247	-0.0259961	-0.952088	-0.463008	0	0	0	0.00349326	-0.311514	-4.62856e-08	0	0	2.74933e-08	0	3.19744e-14
6X18_Repair_7	TP13A;	13	0.113608	1.4921	0.526984	1.70073	0.757817	-0.0421293	-1.14984	0.914856	-0.31433	-0.574668	-0.263886	0	0	0	-0.0600249	-0.144672	-0.0037077	0	0	0.000297161	0	2.55795e-14
6X18_Repair_8	SP14A;	14	8.08603e-05	-0.70598	0.667096	0.589006	0.232433	0.0599974	-1.07126	-0.412313	-0.0286274	-0.529654	-0.193142	0	0	0	-0.0195116	-0.0633234	0	0	0	0	0	0
6X18_Repair_9	DP15A;	15	0.504508	1.08598	0.213819	1.28981	0.438702	0.817282	-1.40995	0.20049	-0.220257	-0.48627	-0.243476	0	0	0	-0.0577809	-0.105772	0.28887	0	0	0.254747	0	9.59233e-15
6X18_Repair_10	VP16A;	16	0.000663377	1.38669	0.0332303	-3.79059e-07	0.774933	0.0116935	-0.188812	1.60128	-0.00237097	-0.586069	-0.2204	0	0	0	-0.0368024	-0.118732	-4.89441e-09	0	0	1.92816e-09	0	-6.39488e-15
6X18_Repair_11	SP17A;	17	0.0573657	-0.567839	-0.163941	1.76337	0.159016	0.0197149	-0.933978	-0.594186	-0.0745658	-0.525965	-0.213404	0	0	0	-0.0038982	0.0486735	0	0	0	0	0	0
6X18_Repair_12	SP18A;	18	0.479914	0.425749	0.444776	2.2781	0.707103	0.397679	-1.72516	0.127177	-0.0770375	-1.41705	-0.391221	0	0	0	-0.0285825	-0.209213	0.043341	0	0	0.0666224	0	3.19744e-14
6X18_Repair_13	YP19A;	19	0.134657	2.54334	-0.525758	1.43112	1.66942	0.34249	-0.410596	2.72894	-0.047291	-1.68609	-0.593993	0	0	0	0.00759029	-0.433904	-0.340928	0	0	-0.0315616	0	3.19744e-14
6X18_Repair_14	LP20A;	20	0.0169529	2.07027	0.124428	-0.0110465	1.16764	-0.00136845	-0.396372	2.26463	0.00616572	-0.826901	-0.235593	0	0	0	-0.0213147	-0.243498	1.22345e-08	0	0	-4.82029e-09	0	1.59872e-14
6X18_Repair_15	EP21A;	21	0.0647937	0.559506	0.932386	0.984661	1.17595	0.609072	-2.7665	0.956287	-0.340282	-1.32609	-0.19265	0	0	0	0.0276281	-0.286115	0.424471	0	0	0.0745756	0	2.8777e-14
6X18_Repair_16	GP22A;	22	0.00933807	-0.89064	-0.00449364	1.83923e-07	-0.419884	-0.0043884	0.506413	-0.608945	0.0038958	0.0599121	-0.422793	0	0	0	-0.000357523	0.294493	2.44708e-09	0	0	-9.64134e-10	0	3.19744e-15
6X18_Repair_17	QP23A;	23	0.145995	0.177375	0.277104	0.586724	0.993913	0.00787795	-1.28303	1.10072	-0.0277217	-1.15555	-0.180018	0	0	0	-0.142185	-0.36046	-0.000253933	0	0	-0.000204215	0	-6.39488e-15
6X18_Repair_18	AP24A;	24	1.36424e-13	-1.31877e-12	0	0	0	0	0	-1.36424e-12	0	0	0	0	0	0	6.39488e-15	0	0	0	0	0	0	0
6X18_Repair_19	AP25A;	25	0	-9.09495e-13	0	0	0	0	0	-9.09495e-13	0	0	0	0	0	0	0	0	0	0	0	0	0	0
6X18_Repair_20	KP26A;	26	0.0332545	0.655614	0.149705	-0.0692009	0.644533	0.172558	-0.484992	0.947586	-0.119463	-0.511601	-0.245208	0	0	0	-0.0152353	-0.370066	0.0262861	0	0	0.160646	0	1.59872e-14
6X18_Repair_21	EP27A;	27	0.0114872	0.0709591	0.0331458	0	0.432144	0.0458389	-0.446362	0.625219	-0.00266279	-0.421934	-0.114	0	0	0	0.00899386	-0.160017	-0.032383	0	0	-0.0570416	0	0
6X18_Repair_22	FP28A;	28	0.0196339	3.97051	0.00364537	0.0653369	1.91476	-0.000634224	-0.244993	3.41313	0.034871	-0.750826	-0.437699	0	0	0	-0.0270827	0.0340327	5.31853e-09	0	0	-1.306e-08	0	1.27898e-14
6X18_Repair_23	IP29A;	29	0.22888	2.19864	0.0594541	0.0499188	1.72304	0.00357355	-0.691718	3.24474	-0.733364	-0.951588	-0.35784	0	0	0	-0.147492	-0.216399	-0.00113774	0	0	0.0010529	0	2.55795e-14
6X18_Repair_24	AP30A;	30	9.56581e-12	2.68301e-12	0	0	9.77707e-13	0	0	1.77351e-12	0	0	0	0	0	0	-2.84217e-15	0	0	0	0	0	0	0
6X18_Repair_25	WP31A;	31	0.0496233	0.860959	0.086478	0.0668431	2.26606	0.0297477	-2.48633	3.10546	-0.210979	-1.3858	-0.532953	0	0	0	-0.0774244	-0.259799	0.00280956	0	0	-0.00294894	0	2.22045e-14
6X18_Repair_26	LP32A;	32	0.0184837	3.16582	0.0414706	0.0709887	1.61973	0.0200022	-0.378455	3.1478	-0.108418	-1.06516	-0.121749	0	0	0	-0.0603755	0.0667798	-1.10306e-05	0	0	-6.53e-09	0	6.92779e-15
6X18_Repair_27	VP33A;	33	0.0167646	1.03736	0.0184605	1.67037e-07	0.826121	0.029685	-0.537498	1.42006	-0.064241	-0.549686	-0.107621	0	0	0	0.00209764	-0.2446	-1.12967e-05	0	0	-7.77505e-10	0	3.4639e-15
6X18_Repair_28	KP34A;	34	5.06079e-12	0.613909	0.0580013	0	0.516454	0.0661601	-0.461509	0.762848	-0.0733617	-0.499826	0.0304681	0	0	0	-0.0434201	-0.485298	0.270675	0	0	-0.0125813	0	0
6X18_Repair_29	GP35A;	35	5.45697e-13	3.71394	0	0	-0.18582	0.00653604	0.498047	-0.213283	1.35194	0.0316084	2.23021	0	0	0	-0.00530035	0.151422	0	0	0	0	0	0
6X18_Repair_30	RP36A;	36	0.0590401	-1.04348	-0.00354089	0.740809	1.43033	0.937537	-3.00338	1.26117	-0.000318949	-2.45397	0.0914376	0	0	0	-0.463525	-0.0371031	0.268664	0	0	0.1513	0	3.29514e-14
6X18_Repair_35	EP9Q;	9	0.48354	1.2023	0.148891	1.48767	0.465816	0.901229	-1.50711	0.213601	-0.268342	-0.487228	-0.240217	0	0	0	-0.0531186	-0.109428	0.291946	0	0	0.249161	0	3.37508e-15
6X18_Repair_36	TP11N;	11	3.1952	6.7357	-0.632061	0.966488	-1.46227	-0.928171	2.25566	-1.50094	4.10047	1.75047	0.657153	0	0	0	1.44595	0.28601	0.0231321	0	0	0.059816	0	3.19744e-14
6X18_Repair_37	TP11I;	11	0.0150779	-0.263103	-0.0155181	8.04958e-06	-0.858926	-0.00680584	1.18853	-1.19068	0.08274	0.345012	0.0614684	0	0	0	0.13106	0.666023	9.56231e-08	0	0	8.74166e-08	0	3.55271e-14
6X18_Repair_38	SP14T;	14	0.155763	1.13232	0.104057	0.755613	0.153805	-3.74139e-07	-1.1502	-0.286505	3.02199	-0.737313	-0.6672	0	0	0	-0.0619297	-1.90175	-6.19632e-08	0	0	-4.57233e-08	0	-1.42109e-14
6X18_Repair_39	DP15A;	15	3.9644e-13	1.20879	0.076207	0	0.564191	0.00441819	-0.644911	0.847567	-0.000370119	-0.114914	0.4712	0	0	0	0.00540452	-0.444683	0	0	0	0	0	0
6X18_Repair_40	SP17R;	17	0.109653	0.729553	-0.460571	-0.585635	0.0694089	0.165568	0.408611	0.436256	-0.0596871	0.28507	0.273709	0	0	0	0.0104001	0.00977336	0.0318637	0	0	0.154561	0	-7.10543e-15
6X18_Repair_41	GP22V;	22	0.00502757	1.02428	-2.93174e-07	-6.8062e-06	0.588956	-7.3151e-07	0.0262271	0.547413	-0.00490378	0.202604	-0.3192	0	0	0	-0.0168105	0.00667806	-5.15718e-08	0	0	-3.9492e-08	0	-2.13163e-14
6X18_Repair_42	QP23P;	23	0.307483	2.92676	-0.684774	-0.646496	0.495541	-0.000959114	1.45306	2.29236	-0.382529	-0.257983	0.0982172	0	0	0	0.56017	0.0633862	1.61194e-05	0	0	0.000133922	0	1.42109e-14
6X18_Repair_43	AP24G;	24	0.377653	3.3308	-0.234946	-0.427148	1.44152	0.00046277	0.303836	3.54177	-1.00522	-0.448861	0.196814	0	0	0	-0.0373687	-0.240223	-6.81162e-05	0	0	5.37168e-08	0	2.13163e-14
6X18_Repair_44	KP26N;	26	0.0331508	0.861588	-0.423694	-0.41982	-0.117844	0	0.610037	0.301319	0.0885507	0.529716	0.1976	0	0	0	0.0957243	0.0807119	0	0	0	0	0	0
6X18_Repair_45	FP28L;	28	0.0782436	-0.158984	-0.131071	7.18901e-06	-0.358309	-0.00857526	0.222093	-0.640957	-0.0193323	0.486596	0.20178	0	0	0	0.0467606	0.190311	0.0246249	0	0	0.0173996	0	3.19744e-14
6X18_Repair_46	IP29N;	29	0.218522	0.733152	0.0781199	0.441532	1.80773	0.314385	-2.45458	2.5474	-0.296894	-1.25552	0.00565965	0	0	0	-0.327803	-0.197122	-0.0766742	0	0	-0.0502118	0	3.67706e-14
6X18_Repair_47	IP29S;	29	0.0525968	-0.147125	-0.0531293	-0.000296454	-0.507142	-0.0310586	0.0947091	-1.06667	0.883611	0.565843	-0.148421	0	0	0	0.0938948	-0.019615	0.0219967	0	0	-0.000462823	0	2.18492e-14
6X18_Repair_48	AP30S;	30	0.0382364	3.70327	0.00119619	-0.000351537	-0.322264	-0.00408863	0.559841	-0.37017	1.35585	0.207278	2.28257	0	0	0	-0.00658708	0.178924	3.7192e-08	0	0	1.09469e-08	0	7.28306e-15
6X18_Repair_49	AP30V;	30	0.0205984	3.8484	-9.4301e-05	8.0255e-07	-0.191166	0.00504473	0.501082	-0.120649	1.34507	0.0763156	2.2399	0	0	0	-0.00710432	0.267402	1.8596e-08	0	0	5.47343e-09	0	3.64153e-15
6X18_Repair_50	WP31C;	31	0.105965	0.906098	0.00201039	-0.218054	0.483237	0.711125	-0.661902	0.427756	0.0929957	-0.472817	0.0368873	0	0	0	0.119288	0.0280249	0.262466	0	0	0.123106	0	2.54907e-14
6X18_Repair_51	VP33L;	33	0.280376	-0.00111318	-0.00945456	0.743299	1.0113	0.77013	-1.9524	0.495742	0.034318	-1.41551	0.183758	0	0	0	-0.288387	-0.137245	0.293669	0	0	0.13243	0	2.85993e-14

## Sheet: Glucagon_6LMK
Pdb	mutant_list	pos	SD	total energy	Backbone Hbond	Sidechain Hbond	Van der Waals	Electrostatics	Solvation Polar	Solvation Hydrophobic	Van der Waals clashes	entropy sidechain	entropy mainchain	sloop_entropy	mloop_entropy	cis_bond	torsional clash	backbone clash	helix dipole	water bridge	disulfide	electrostatic kon	partial covalent bonds	energy Ionisation
6LMK_Repair_1	HE1A;	1	0.193859	1.08405	0.36966	0.347364	1.90773	-0.0086968	-2.60664	2.22907	-0.0770188	-0.9118	-0.0191454	0	0	0	-0.0187291	-0.724112	-4.39164e-10	0	0	-6.44384e-11	0	-0.127739
6LMK_Repair_2	SE2A;	2	7.17567e-05	-0.870942	0.0160166	-0.0097253	0.182959	0.0119166	-0.927535	-0.420354	-0.00228469	-0.429441	0.712009	0	0	0	-0.00450427	-0.159767	0	0	0	0	0	0
6LMK_Repair_3	QE3A;	3	0.00271693	0.702168	0.0446242	1.2255	1.55015	-0.00353984	-1.97883	1.77321	-0.0525017	-1.65363	-0.1824	0	0	0	-0.0223691	-0.328594	0	0	0	0	0	0.00196037
6LMK_Repair_4	GE4A;	4	0.285011	0.10536	0.202668	0.206333	-0.74509	0.00368125	1.04016	-1.21913	0.499785	0.0717935	0.025225	0	0	0	0.00371782	0.0891772	-6.03961e-15	0	0	-1.2168e-13	0	0.0162171
6LMK_Repair_5	TE5A;	5	0.171601	0.0657554	0.49948	0.649601	0.883462	-0.0429026	-1.50191	0.791399	-1.23769	-0.526951	0.633773	0	0	0	-0.0373838	-0.215607	-0.00306446	0	0	-0.0420544	0	-2.57572e-14
6LMK_Repair_6	FE6A;	6	0.086385	4.41351	0.162553	0.00275293	2.31868	-0.0347249	-0.642613	3.90526	0.00729419	-0.769747	-0.440919	0	0	0	-0.0950322	-0.580574	-2.94875e-13	0	0	-4.75353e-13	0	-5.15143e-14
6LMK_Repair_7	TE7A;	7	0.000279273	0.508969	0.593112	0.5685	0.63696	0.0238931	-0.923151	0.662382	-0.000927049	-0.596799	-0.389247	0	0	0	-0.0657547	-0.159097	0	0	0	0	0	0
6LMK_Repair_8	SE8A;	8	0.0180459	0.189688	0.368889	1.2201	0.180392	0.0344673	0.00302073	-0.434272	-0.0313861	-0.526468	-0.173848	0	0	0	-0.450428	-0.0746011	-0.000484657	0	0	-0.000297638	0	-3.606e-14
6LMK_Repair_9	DE9A;	9	0.111299	1.545	0.00974901	2.38307	0.732533	1.01748	-2.12134	0.403766	-0.121355	-1.02636	0.0465589	0	0	0	-0.153577	-0.0598677	0.246884	0	0	0.127595	0	-4.12115e-14
6LMK_Repair_10	YE10A;	10	0.195425	3.01943	0.0382645	1.70255	1.82811	0.271839	-1.44108	2.52962	-0.228045	-1.5677	-0.0738554	0	0	0	-0.0406061	-0.0990941	0.000227385	0	0	0.000105702	0	-5.15143e-14
6LMK_Repair_11	SE11A;	11	0.129328	0.194872	0.0526707	1.17118	0.186952	-1.89469e-07	-0.494277	-0.310142	-0.0443559	-0.556172	0.203009	0	0	0	-0.0139936	-0.0384751	-5.25615e-10	0	0	-1.39048e-08	0	1.03029e-14
6LMK_Repair_12	KE12A;	12	0.143716	0.2911	0.0144359	0.456654	0.783204	0.313663	-1.02096	1.04585	-0.0261365	-0.828806	-0.428924	0	0	0	-0.0215522	-0.307186	-0.0848999	0	0	0.0885699	0	0
6LMK_Repair_13	YE13A;	13	0.0146312	3.69045	0.50114	2.1144	2.19178	-0.0841077	-1.74502	3.07584	-0.0134817	-1.93795	-0.3952	0	0	0	-0.0117713	-0.391633	-0.00519154	0	0	0	0	0
6LMK_Repair_14	LE14A;	14	0.0685391	2.0296	0.0979309	-0.0135902	1.48459	-0.00330369	-0.905217	2.67926	-0.0360794	-1.06652	-0.158896	0	0	0	-0.0485825	-0.328367	-3.83751e-09	0	0	1.51567e-08	0	-1.03029e-14
6LMK_Repair_15	DE15A;	15	0.23076	3.03921	0.976878	2.59882	0.963336	1.43113	-3.21394	0.65409	-0.100318	-0.918532	-0.291025	0	0	0	-0.11886	-0.422311	0.99646	0	0	0.0611783	0	-5.15143e-15
6LMK_Repair_16	SE16A;	16	0.0161129	-0.167428	0.554922	0.546511	0.213286	-0.000174617	-0.506966	-0.18707	-0.0449587	-0.534577	-0.197587	0	0	0	-0.0108133	-0.151559	-1.38024e-09	0	0	-6.69851e-09	0	5.15143e-15
6LMK_Repair_17	RE17A;	17	0.015965	0.28097	0.0504946	1.66599	0.762966	0.0720067	-1.15419	0.783462	0.00212523	-1.39075	-0.2432	0	0	0	-0.118638	0.0171727	-0.120535	0	0	-0.0287655	0	-5.15143e-15
6LMK_Repair_18	RE18A;	18	0.235528	-0.146751	0.534086	0.387141	2.29787	-0.00220329	-2.99195	2.43083	0.0783249	-2.05281	-0.582975	0	0	0	-0.231181	-0.268835	0.0643383	0	0	-0.0782123	0	-1.54543e-14
6LMK_Repair_19	AE19A;	19	0	0	0	0	0	0	0	0	0	0	0	0	0	0	0	0	0	0	0	0	0	0
6LMK_Repair_20	QE20A;	20	0.127502	0.27556	0.153434	2.50115	1.21207	0.000208541	-1.42782	1.38084	-0.230839	-2.67395	-0.370114	0	0	0	-0.269432	-0.205032	3.93246e-07	0	0	6.95979e-08	0	-3.09086e-14
6LMK_Repair_21	DE21A;	21	0.00576424	-0.310493	0.0451992	1.03832	0.307566	0.963845	-1.056	0.122108	-0.0098708	-1.47027	-0.2356	0	0	0	-0.0227482	-0.0436415	-0.0801447	0	0	0.0870985	0	-4.63629e-14
6LMK_Repair_22	FE22A;	22	0.216702	4.97785	-0.0101224	-0.033387	2.3776	-0.0459984	-0.316578	4.29272	0.0711189	-1.03702	-0.497396	0	0	0	0.163371	-0.0312036	0.0135416	0	0	5.79981e-08	0	-2.57572e-14
6LMK_Repair_23	VE23A;	23	0.0468531	1.94368	0.0502612	-8.09662e-06	1.01705	0.00597725	-0.417294	2.02333	-0.0136207	-0.545945	-0.175332	0	0	0	-0.000737831	-0.0481642	6.55044e-07	0	0	1.15996e-07	0	-5.15143e-14
6LMK_Repair_24	QE24A;	24	0.00792044	0.137274	0.0858939	0.67455	0.456483	-4.23483e-13	-0.744901	0.495906	-0.0135165	-0.630264	-0.17555	0	0	0	-0.0113271	-0.267678	5.0786e-13	0	0	0	0	0
6LMK_Repair_25	WE25A;	25	0.125839	-0.455843	0.0439481	0.00429513	2.66905	0.0189963	-3.71939	3.71909	-1.12917	-0.975323	-0.989322	0	0	0	-0.0823291	-0.983456	-0.0122513	0	0	-0.00345273	0	-1.54543e-14
6LMK_Repair_26	LE26A;	26	0.166933	3.75472	-0.121952	-0.157493	1.92509	0.00490654	-1.18661	3.63002	0.61205	-1.02487	-0.0619931	0	0	0	0.135564	-0.32923	6.55078e-07	0	0	1.15996e-07	0	-5.15143e-14
6LMK_Repair_27	ME27A;	27	0.00732621	1.23708	0.0464517	0	1.42179	0.00428684	-1.03776	2.38348	-0.0408363	-1.20061	-0.338824	0	0	0	-0.000896092	-0.165357	0	0	0	0	0	0
6LMK_Repair_28	NE28A;	28	1.9056e-12	0.429317	0.479016	0.516516	0.246883	-0.00204546	-0.393233	0.246164	-0.00557123	-0.72012	0.0654767	0	0	0	-0.00376977	-0.249256	0	0	0	0	0	0
6LMK_Repair_29	TE29A;	29	0.0247259	-0.556212	-0.00626107	-0.00626186	0.152506	0.0121028	-0.656091	0.0734918	-0.00361616	-0.142785	0.0227772	0	0	0	-0.0020742	-0.198801	6.55078e-08	0	0	1.15996e-08	0	-5.15143e-15
6LMK_Repair_30	QE3K;	3	0.760829	1.03132	-0.0128892	-1.62736	-0.398017	0.120494	2.58603	-0.441536	0.0260606	0.279126	0.0406441	0	0	0	0.530164	0.263972	-0.0478899	0	0	-0.0327435	0	0.00923815
6LMK_Repair_31	GE4D;	4	0.491926	0.829343	0.254447	-3.16568	-1.56829	-0.0939244	4.10843	-1.62412	1.27696	0.819844	-0.475359	0	0	0	1.52589	0.064342	-0.168924	0	0	-0.0810234	0	0.0211076
6LMK_Repair_32	TE5I;	5	0.200279	2.4299	0.486685	0.525271	-1.02866	-0.206757	0.462405	-2.30368	3.4006	0.473481	0.415604	0	0	0	0.201186	0.321843	0.00422934	0	0	-0.00046715	0	3.20545e-10
6LMK_Repair_33	FE6L;	6	0.0442415	2.99196	0.00707334	-1.48728e-06	0.782717	-0.0234959	-0.00445205	1.01322	0.0758159	0.20712	-0.3192	0	0	0	1.25316	-0.013763	2.03263e-07	0	0	3.40632e-08	0	4.63084e-10
6LMK_Repair_34	SE8G;	8	0.0154983	0.453812	0.375951	1.23071	0.87978	0.080676	-1.59287	0.525656	-0.0788234	-0.52073	0.0382303	0	0	0	-0.483611	-0.511471	-0.000596935	0	0	-0.000560601	0	1.28218e-09
6LMK_Repair_35	DE9V;	9	0.121309	1.6116	-0.4356	2.41502	-0.100277	0.968289	-1.48465	-1.04954	1.22934	-0.444329	0.305229	0	0	0	-0.127109	0.128895	0.190128	0	0	0.145096	0	1.60272e-09
6LMK_Repair_36	YE10F;	10	0.172879	0.180075	0.00238203	0.776512	0.0149105	0.0239112	-0.271461	-0.183574	-0.112081	-0.099665	1.2677e-07	0	0	0	0.0291395	0.00798158	3.38759e-07	0	0	5.6763e-08	0	8.01361e-10
6LMK_Repair_37	YE10C;	10	0.34603	2.6083	0.0176507	1.52137	1.4001	0.253044	-1.32902	2.06739	-0.232637	-0.751666	-0.207714	0	0	0	-0.130215	-0.169476	6.22835e-07	0	0	9.6986e-08	0	1.44245e-09
6LMK_Repair_38	SE11R;	11	0.684067	2.32928	-0.542425	2.41143	-1.89926	0.419074	2.92699	-2.13902	0.0516166	0.739614	-0.0142158	0	0	0	0.167265	0.777884	-0.0257487	0	0.0112072	0.222756	0	1.44245e-09
6LMK_Repair_39	KE12N;	12	0.251357	0.564866	-0.58819	-0.427071	-0.121669	0.247948	0.739555	0.363136	-0.0053904	-0.02186	0.372043	0	0	0	0.0139987	0.0719458	-0.0834982	0	-1.22569e-13	0.0758636	0	4.80815e-10
6LMK_Repair_40	YE13C;	13	0.381609	4.18036	0.415034	2.26018	1.79287	-0.0737767	-1.59304	2.5961	-0.0299516	-1.53999	0.379401	0	0	0	-0.0233157	-0.252143	-0.00388025	0	6.03961e-15	0.000735234	0	1.60271e-10
6LMK_Repair_41	LE14V;	14	0.133817	1.41095	0.0331322	-0.0449846	0.446591	0.0818287	-0.0199916	1.02416	0.135531	-0.54742	0.188717	0	0	0	0.115339	0.0519277	0.00291904	0	5.43565e-14	-0.00487132	0	1.44244e-09
6LMK_Repair_42	DE15A;	15	0.124752	2.9925	0.910365	2.77525	1.02378	1.3124	-3.1307	0.765981	-0.375161	-1.03632	-0.256356	0	0	0	-0.0106921	-0.364794	0.960947	0	2.0961e-14	0.0530092	0	1.60271e-10
6LMK_Repair_43	SE16P;	16	0.172387	-0.124025	0.555437	0.491541	-0.279981	-0.0477957	-0.62132	-1.18898	1.86136	-0.247085	-0.633621	0	0	0	-0.0138711	-2.10582	0.000323198	0	1.7053e-14	-3.59387e-05	0	-1.44244e-09
6LMK_Repair_44	RE17S;	17	0.0279719	0.23835	-0.150703	0.624502	0.592138	0.0869201	-0.804614	1.0051	0.0570605	-0.860045	-0.0455997	0	0	0	-0.11646	0.0272901	-0.120547	0	5.68434e-14	-0.0293997	0	1.60271e-09
6LMK_Repair_45	RE17K;	17	0.0410162	0.131828	0.00934404	1.27444	0.153468	0.0751114	-0.33843	-0.126109	0.00361369	-0.704471	-0.038	0	0	0	-0.1077	-0.000949971	-0.0606542	0	-2.84217e-15	-0.0087867	0	-1.60271e-10
6LMK_Repair_46	RE17T;	17	0.0291652	0.378266	-0.112042	0.600047	0.437776	0.0477481	-0.255714	0.700064	0.0459314	-0.815185	-0.0227998	0	0	0	-0.100508	-0.000569852	-0.119742	0	-5.96856e-14	-0.0273087	0	1.28217e-09
6LMK_Repair_47	RE17G;	17	0.0741277	1.24112	0.0970581	1.66281	1.08766	0.0905262	-1.582	1.27073	0.0270814	-1.3729	0.221815	0	0	0	-0.111975	-0.178047	-0.120423	0	-1.42109e-14	-0.029261	0	8.01357e-10
6LMK_Repair_48	RE18S;	18	0.238278	0.255084	-0.152953	-0.228992	1.99193	0.0727652	-2.12461	2.64638	0.126221	-1.4728	-0.401711	0	0	0	-0.188212	-0.201069	0.067786	0	-8.52651e-15	-0.0807204	0	4.80814e-10
6LMK_Repair_49	RE18C;	18	0.188164	-0.0964142	0.471348	0.399071	1.71676	0.0126396	-2.88608	1.7038	-0.0573624	-1.2341	-0.00267314	0	0	0	-0.205378	-0.209832	0.0693809	0	5.68434e-15	-0.0838284	0	3.20543e-10
6LMK_Repair_50	RE18H;	18	0.245871	-0.793683	0.332926	0.361477	0.611159	0.0642643	-1.36065	0.20535	0.0284402	-0.935055	0.0063121	0	0	0	-0.225141	-0.134115	0.0575669	0	-2.84217e-15	-0.0749606	0	0.134624
6LMK_Repair_51	RE18P;	18	0.543318	3.5222	1.33295	0.998893	1.69695	0.148456	-3.52979	0.942407	4.9497	-1.89919	-0.960532	0	0	0	-0.181789	-2.78343	0.104269	0	-2.84217e-14	-0.0801246	0	1.60271e-09
6LMK_Repair_52	AE19T;	19	0.0276682	1.09952	0.0981079	-0.268412	-0.821432	-0.012223	1.17509	-1.05686	0.917891	0.551953	0.311507	0	0	0	0.203902	0.169959	1.29941e-07	0	2.27374e-14	4.95425e-08	0	1.1219e-09
6LMK_Repair_53	QE20R;	20	0.165862	0.934043	-0.103276	2.40085	-0.75741	-0.425764	1.04649	-0.59723	-0.14142	-0.58359	0.0806426	0	0	0	-0.106924	0.136764	0.349809	0	3.97904e-14	-0.228131	0	1.1219e-09
6LMK_Repair_54	QE20E;	20	0.160869	1.52345	0.00975723	2.24832	0.342337	0.2756	0.244801	0.355841	-0.0527203	-1.41878	-0.0804807	0	0	0	-0.309261	-0.00355399	-0.22866	0	5.11591e-14	0.136693	0	1.44244e-09
6LMK_Repair_55	DE21G;	21	0.0862872	0.723426	0.0897323	1.1431	0.322131	0.987479	-0.98993	0.296546	0.0263797	-1.32459	0.188497	0	0	0	0.0295877	-0.261474	-0.107156	0	4.54747e-14	0.0616551	0	1.28217e-09
6LMK_Repair_56	FE22Y;	22	0.164773	1.19389	-0.008283	0.0134476	-0.200594	-0.02131	0.879635	0.119221	0.271139	0.16283	-0.00235863	0	0	0	-0.00467298	0.039712	-0.0129339	0	5.11591e-14	-0.00223213	0	1.44244e-09
6LMK_Repair_57	VE23M;	23	0.129129	-1.75582	0.000660834	-2.58103e-06	-1.1419	-0.00132113	0.160557	-1.9136	0.0970495	0.732307	0.302935	0	0	0	0.00748934	0.0128714	1.55581e-07	0	3.97904e-14	4.99198e-08	0	1.1219e-09
6LMK_Repair_58	VE23L;	23	0.218766	-1.40582	-0.00937885	-0.0053891	-0.677227	-3.26213e-07	0.10926	-1.41708	0.0738803	0.507249	-0.050685	0	0	0	0.0635433	0.0300134	-1.55581e-07	0	-3.97904e-14	-4.99198e-08	0	-1.1219e-09
6LMK_Repair_59	WE25L;	25	0.259019	0.213713	0.0549662	0.0296623	1.13306	0.037464	-1.45676	1.2173	-0.299496	0.0636519	-0.577934	0	0	0	0.00569309	-0.303783	-0.00878927	0	3.97904e-14	0.0148946	0	1.1219e-09
6LMK_Repair_60	ME27K;	27	0.112684	1.06519	0.0438593	-1.67591	0.76754	0.0671319	0.0489781	1.59674	0.098051	0.144232	-0.0393975	0	0	0	0.00446869	0.0266086	-0.0557198	0	-1.13687e-14	0.0652086	0	-3.20543e-10
6LMK_Repair_61	ME27T;	27	0.0307075	1.36577	-0.673686	-0.631353	1.06862	-0.000172366	-0.184538	2.29325	0.228052	-0.619964	-0.112942	0	0	0	-0.00149738	-0.0340128	-4.44516e-08	0	-1.13687e-14	-1.42624e-08	0	-3.20543e-10
6LMK_Repair_62	ME27I;	27	0.0520756	1.08808	0.0244383	-0.0012248	0.41649	-0.00754534	0.096626	0.695328	0.145628	-0.485574	-0.0774456	0	0	0	0.281356	0.049435	-8.84335e-08	0	-2.27374e-14	-2.66465e-08	0	-6.41086e-10
6LMK_Repair_63	NE28Y;	28	0.0579882	-0.432145	0.479763	0.445075	-0.436009	0.00630338	0.175162	-0.781097	0.0464415	-0.154462	-0.246935	0	0	0	0.0336129	0.134826	2.22258e-08	0	5.68434e-15	7.13119e-09	0	1.60271e-10
