# Supplementary material for: Mutational Landscape of the Proglucagon-Derived Peptides
Source: Front Endocrinol (Lausanne). 2021 Jun 17;12:698511. doi: 10.3389/fendo.2021.698511 (PMC8248487; doi:10.3389/fendo.2021.698511)
Supplement: Supplementary file 5 [file Table_4.xlsx]

## Sheet: Glucagon
pos	Wtaa	mutant	cAMP nM (EC50)	foldchange cAMP	Source		pos	Wtaa	mutant	Binding affinity %	Relative potency %	foldchange binding affinity	foldchange reletive potency	Source
		WT	0.15		Chabenne et al. 2014			WT		100	100
1	H	A	1.94	12.9333	Chabenne et al. 2014
2	S	A	0.43	2.86667	Chabenne et al. 2014
3	Q	A	1.59	10.6	Chabenne et al. 2014
4	G	A	2.23	14.8667	Chabenne et al. 2014
5	T	A	1.08	7.2	Chabenne et al. 2014
6	F	A	6.95	46.3333	Chabenne et al. 2014
7	T	A	0.88	5.86667	Chabenne et al. 2014
8	S	A	2.67	17.8	Chabenne et al. 2014		8	S	G	3.2	4	31.25	25	Unson et al. 1994
9	D	A	19.7	131.333	Chabenne et al. 2014
10	Y	A	13.4	89.3333	Chabenne et al. 2014
11	S	A	1.14	7.6	Chabenne et al. 2014
12	K	A	2.93	19.5333	Chabenne et al. 2014
13	Y	A	0.47	3.13333	Chabenne et al. 2014
14	L	A	2.67	17.8	Chabenne et al. 2014
15	D	A	8.89	59.2667	Chabenne et al. 2014
16	S	A	0.17	1.13333	Chabenne et al. 2014
17	R	A	0.46	3.06667	Chabenne et al. 2014
18	R	A	0.21	1.4	Chabenne et al. 2014
19	A	-	-	-	Chabenne et al. 2014
20	Q	A	0.22	1.46667	Chabenne et al. 2014
21	D	A	0.26	1.73333	Chabenne et al. 2014
22	F	A	93.4	622.667	Chabenne et al. 2014
23	V	A	13.8	92	Chabenne et al. 2014
24	Q	A	0.15	1	Chabenne et al. 2014
25	W	A	2.15	14.3333	Chabenne et al. 2014
26	L	A	6.44	42.9333	Chabenne et al. 2014
27	M	A	0.66	4.4	Chabenne et al. 2014
28	N	A	0.21	1.4	Chabenne et al. 2014
29	T	A	0.31	2.06667	Chabenne et al. 2014

## Sheet: GLP-1 
pos	Wtaa	mutant	Binding affinity, nM (IC50)	cAMP, nM (EC50)	foldchange affinity	foldchange cAMP	Source	Pos	Wtaa	mutant	IC50 (nmol/l) Watanabe	ED50 (nmol/l)	foldchange affinity	foldchange cAMP	Source
		WT	0.27	2.5	1	1	Adelhorst et al. 1994			WT	0.447	1	0.178	1	Watanabe et al. 1994
7	H	A	30	10000	111.111	4000	Adelhorst et al. 1994
8	A	S	2.4	2	8.88889	0.8	Adelhorst et al. 1994
9	E	A	8.1	2	30	0.8	Adelhorst et al. 1994
10	G	A	59	10000	218.519	4000	Adelhorst et al. 1994
11	T	A	3.5	5	12.963	2	Adelhorst et al. 1994
12	F	A	36	33	133.333	13.2	Adelhorst et al. 1994
13	T	A	36	65	133.333	26	Adelhorst et al. 1994
14	S	A	0.76	5	2.81481	2	Adelhorst et al. 1994
15	D	A	11	10000	40.7407	4000	Adelhorst et al. 1994
16	V	A	1.7	7	6.2963	2.8	Adelhorst et al. 1994
17	S	A	0.46	3	1.7037	1.2	Adelhorst et al. 1994	17	S	R	46.8	104.698	20	112.36	Watanabe et al. 1994
18	S	A	0.68	2	2.51852	0.8	Adelhorst et al. 1994
19	Y	A	3.5	55	12.963	22	Adelhorst et al. 1994
20	L	A	1.7	7	6.2963	2.8	Adelhorst et al. 1994
21	E	A	4.1	65	15.1852	26	Adelhorst et al. 1994
22	G	A	0.57	4	2.11111	1.6	Adelhorst et al. 1994
23	Q	A	1.1	5	4.07407	2	Adelhorst et al. 1994
24	A	A	0.89	17	3.2963	6.8	Adelhorst et al. 1994
25	A	-	-	-	-	-	Adelhorst et al. 1994
26	K	A	1.4	13	5.18519	5.2	Adelhorst et al. 1994
27	E	A	0.24	1	0.888889	0.4	Adelhorst et al. 1994
28	F	A	351	2600	1300	1040	Adelhorst et al. 1994
29	I	A	25	70	92.5926	28	Adelhorst et al. 1994
30	A	Q	1.4	0.5	5.18519	0.2	Adelhorst et al. 1994
31	W	A	1.6	15	5.92593	6	Adelhorst et al. 1994
32	L	A	4.7	4	17.4074	1.6	Adelhorst et al. 1994
33	V	A	1.4	2	5.18519	0.8	Adelhorst et al. 1994
34	K	A	1.7	2	6.2963	0.8	Adelhorst et al. 1994
35	G	A	1.3	1	4.81481	0.4	Adelhorst et al. 1994
36	R	A	4.6	7	17.037	2.8	Adelhorst et al. 1994
37	G	-	-	-	-	-

## Sheet: GLP-2
pos	Wtaa	mutant	Binding affinity, nM (IC50)	cAMP, nM (EC50)	foldchange affinity	foldchange cAMP	Source
							DaCambra et al. 2000	10.1021/bi000497p
